# Supplementary material for: PHI-base – the multi-species pathogen–host interaction database in 2025
Source: Nucleic Acids Res. 2024 Nov 26;53(D1):D826–38. doi: 10.1093/nar/gkae1084 (PMC11701570; doi:10.1093/nar/gkae1084)
Supplement: gkae1084_Supplemental_Files [file gkae1084_supplemental_files.zip]

Archive with 2 entries (2 files):
- Supp Fig 1 Advanced Search results.pdf
- Suppl Tables 1 - 2 - 3 .xlsx
