# Supplementary material for: PHI-base – the multi-species pathogen–host interaction database in 2025
Source: Nucleic Acids Res. 2024 Nov 26;53(D1):D826–38. doi: 10.1093/nar/gkae1084 (PMC11701570; doi:10.1093/nar/gkae1084)
Supplement: gkae1084_Supplemental_Files [file gkae1084_supplemental_files.zip › Suppl Tables 1 - 2 - 3 .xlsx]

## Sheet: Supp_Table_1
Supplementary Table 1 : New pathogen species available in PHI-base Version 4.17
	TAXON ID	NEW PATHOGEN SPECIES NAMES - 17 species1	No of PHI-base interactions
	498019	Candida auris (F)	7
	536	Chromobacterium violaceum (B)	2
	702518	Colletotrichum asianum (F)	1
	690256	Colletotrichum fructicola (F)	22
	1263550	Edwardsiella piscicida (B)	7
	45133	Lasiodiplodia theobromae (F)	2
	78331	Mycobacterium canettii (B)	4
	574096	Pantoea allii (B)	1
	574096	Paracidovorax citrulli (B)	45
	2488639	Pectobacterium versatile (B)	2
	78398	Pectobacterium odoriferum (B)	2
	40296	Penicillium italicum (F)	1
	143451	Plasmopara viticola (P)	7
	208348	Puccinia triticina (F)	1
	29908	Sporothrix schenckii (F)	2
	663	Vibrio alginolyticus (B)	6
	442694	Xanthomonas perforans (B)	2
		TOTAL	114
		Footnotes
		1 (B) - bacteria, (F) fungi and (P) protist

## Sheet: Supp_Table_2
	Supplementary Table 2 : New host species and interactions available in PHI-base version 4.17
	TAXON ID	NEW HOST SPECIES NAME - 22 species 1	No of PHI-base interactions	Pathogen species tested 2
	64478	Actinidia arguta (no common name found)	30	Pseudomonas syringae (B) 3
	106299	Azumapecten farreri (related: Farrer's scallop)	1	Vibrio alginolyticus (B)
	161934	Beta vulgaris (related: beet)	2	Cercospora beticola (F)
	385388	Camellia oleifera (related: tea-oil plant)	12	Colletotrichum fructicola (F)
	298176	Crassostrea hongkongensis (related: Hong King oyster)	1	Vibrio alginolyticus (B)
	7959	Ctenopharyngodon idella (related: grass carp)	2	Aeromonas hydrophila (B) 4
	7962	Cyprinus carpio (related: common carp)	1	Aeromonas hydrophila (B) 4
	94232	Epinephelus coioides (related: orange-spotted grouper)	2	Aeromonas salmonicida (B) 4 and Vibrio alginolyticus (B)
	1074816	Epinephelus fuscoguttatus x Epinephelus lanceolatus (related: hybrid giant tiger grouper)	1	Vibrio harveyi (B)
	32224	Eriobotrya japonica (related: loquat)	1	Erwinia amylovora (B)
	38873	Fraxinus excelsior (related: European ash)	1	Pseudomonas savastanoi (B) 5
	52837	Mandevilla sanderi (related: Mexican love vine)	1	Pseudomonas savastanoi (B) 5
	3673	Momordica charantia (related: Bitter melon)	1	Fusarium oxysporum (F)
	4054	Panax ginseng (related: Korean ginseng)	1	Botrytis cinerea (F)
	44586	Panax notoginseng (related: tienchi)	1	Fusarium oxysporum (F)
	49838	Retama sphaerocarpa (no common name found)	1	Pseudomonas savastanoi (B) 5
	315333	Solanum albicans (no common name found)	12	Ralstonia solanacearum (B)
	28829	Solea senegalensis (related: Senegalese sole)	5	Vibrio anguillarum (B)
	57577	Trifolium pratense (related: Red Clover)	1	Botrytis cinerea (F)
	3917	Vigna unguiculata (related: Cowpea)	1	Sclerotinia sclerotiorum (F)
	2599121	Vitis x labruscana (no common name found)	1	Botrytis cinerea (F) 6
	96939	Vitis riparia (related: riverbank grape)	1	Plasmopara viticola (P)
	326968	Ziziphus jujuba (related: common jujube)	1	Pseudomonas syringae (B) 3
		Footnotes
		1 16 plant species, 0 plant associated insects, 0 human/animal associated insects, 5 fish species, 0 bird species, 2 crustaceans
		2 (B) - bacteria, (F) fungi, (P) protist and new pathogen to PHI-base
		3 Different Pseudomonas syringae pathovars have now been tested on 17 different hosts for 441 interactions
		4 The two Aeromonas species have now been tested on 11 different hosts for 21 interactions
		5 Pseudomonas savatanoi has 101 interaction records on 9 different hosts
		6 Botrytis cinerea has 571 interaction records on 34 different hosts

## Sheet: Supp_Table_3
	Supplementary Table 3 : Data not migrated from PHI-base 4.16 into PHI-base 5.0
	Criterion	Records excluded by criterion	Percentage of excluded records	Percentage of total records	Records removed after criterion *
	Missing or invalid PubMed ID	61	0.0133919	0.0028143	61
	No UniProtKB accession number	2616	0.574314	0.120692	2674
	Invalid UniProtKB accession number	10	0.00219539	0.000461361	2684
	No host species	1302	0.28584	0.0600692	3930
	Publication re-curated in PHI-Canto	207	0.0454446	0.00955017	4131
	Cannot migrate allele type	359	0.0788145	0.0165629	4490
	Total	4555	1	0.21015
	Records migrated				17185
	Total records				21675
	Records not migrated				4490
	Percentage of records migrated				0.792849
	Percentage of records not migrated				0.207151
	* Note that the total number of records excluded (4,490) does not match the number of records excluded by each criterion (4,555) because one record may match multiple criteria: for example, if a record is missing a UniProtKB accession number and is missing a PubMed ID, then the record is excluded based on the first criterion (no UniProtKB accession number) and not counted as being excluded by oth…
